# Supplementary material for: ADAMTS7 promotes smooth muscle foam cell expansion in atherosclerosis
Source: J Clin Invest. 2026 Jan 29;136(6):e187451. doi: 10.1172/JCI187451 (PMC12987627; doi:10.1172/JCI187451)
Supplement: Supplemental tables 1-2 [file jci-136-187451-s210.xlsx]

## Sheet: Supplemental Table 1
Gene	padj	log2FoldChange	pvalue	foldChange	-log10padj
Adamts7	1.40E-122	3.65026	9.73E-127	12.5556	121.854
Gm49496	5.78E-12	-8.84326	8.04E-16	0.00217728	11.2382
Ms4a6d	7.25E-08	2.3203	2.52E-11	4.99435	7.13971
Cemip	8.47E-08	1.10384	3.53E-11	2.14926	7.07224
Col3a1	1.35E-07	1.12309	6.55E-11	2.17813	6.87111
Cd36	1.76E-07	1.86466	1.02E-10	3.64182	6.75428
Pde5a	2.32E-07	1.38796	1.61E-10	2.61708	6.6354
Jph2	2.32E-07	1.06605	1.77E-10	2.09369	6.63485
Scel	3.29E-07	1.25533	3.17E-10	2.38722	6.4832
Trem2	5.69E-07	2.08377	6.01E-10	4.23912	6.24515
Cd300c2	6.89E-07	2.10534	8.15E-10	4.303	6.16164
Ncf1	8.56E-07	2.03673	1.07E-09	4.10313	6.06748
Pirb	1.03E-06	1.99708	1.36E-09	3.9919	5.98883
Fabp5	1.17E-06	1.3298	1.71E-09	2.51368	5.93024
Greb1	1.17E-06	2.20526	1.70E-09	4.61158	5.93024
Itgal	1.18E-06	2.36703	1.81E-09	5.15877	5.92762
Sirpb1c	1.26E-06	7.64582	2.02E-09	200.272	5.89819
Cebpa	1.32E-06	1.98881	2.20E-09	3.9691	5.87975
Glipr1	2.26E-06	1.14599	3.92E-09	2.21299	5.64685
Mgll	2.60E-06	1.24263	4.71E-09	2.3663	5.58438
Slamf7	2.65E-06	3.02606	4.98E-09	8.14583	5.57669
Cd53	2.96E-06	1.66711	6.17E-09	3.17577	5.52877
Tlr8	2.96E-06	2.26033	6.17E-09	4.79101	5.52877
Dock2	3.45E-06	1.93873	7.44E-09	3.83367	5.46178
Clec12a	3.87E-06	2.43853	8.62E-09	5.4209	5.41213
Fgfr2	7.86E-06	1.154	1.91E-08	2.22531	5.10445
Gm20458	1.00E-05	-7.60176	2.50E-08	0.00514803	4.99983
Havcr2	1.05E-05	1.87983	2.71E-08	3.68032	4.97771
Adcy7	1.30E-05	1.44265	3.52E-08	2.7182	4.88623
Aif1	1.43E-05	1.93112	4.12E-08	3.81351	4.84445
Ms4a6b	1.43E-05	1.83209	4.10E-08	3.56052	4.84445
Adap2	1.46E-05	2.19942	4.36E-08	4.59294	4.83582
Hpgds	2.38E-05	1.68855	7.61E-08	3.22332	4.62337
Gjb3	2.43E-05	2.02361	7.96E-08	4.066	4.61363
Plxdc1	2.65E-05	2.01788	8.85E-08	4.04988	4.57644
Rab3il1	2.74E-05	1.63831	9.34E-08	3.113	4.56217
Adamts5	2.83E-05	1.03006	1.00E-07	2.04211	4.54822
Cd300lb	3.00E-05	2.32623	1.12E-07	5.01493	4.5236
Cd300ld	3.00E-05	2.00237	1.09E-07	4.00657	4.5236
Prkcb	3.10E-05	2.07147	1.20E-07	4.20316	4.50868
Ptpn7	3.14E-05	2.2058	1.26E-07	4.6133	4.50335
Vav1	3.31E-05	1.89686	1.38E-07	3.72401	4.47995
Evi2a	3.85E-05	1.91726	1.72E-07	3.77706	4.41414
Clec4d	4.07E-05	1.72266	1.95E-07	3.30044	4.39089
Fzd2	4.07E-05	1.10039	1.94E-07	2.14412	4.39089
Ncf2	4.07E-05	1.66717	1.97E-07	3.17591	4.39089
Neo1	4.07E-05	1.08594	1.88E-07	2.12275	4.39089
Plin4	4.33E-05	1.36378	2.14E-07	2.57359	4.36351
Lrmp	4.34E-05	2.43635	2.17E-07	5.4127	4.36244
Ifi207	4.76E-05	1.59834	2.52E-07	3.02794	4.32237
Rnf128	5.46E-05	1.66561	2.92E-07	3.17248	4.263
Evi2b	5.92E-05	1.7342	3.29E-07	3.32694	4.22769
Fcgr2b	6.35E-05	1.67726	3.62E-07	3.19821	4.19752
Lyz2	7.33E-05	2.48252	4.28E-07	5.58873	4.13513
Alox5ap	8.26E-05	1.96792	5.05E-07	3.91204	4.08319
Pcsk9	8.26E-05	2.1608	5.03E-07	4.47163	4.08319
Nfam1	8.34E-05	1.86339	5.16E-07	3.63862	4.07894
Nxpe5	8.53E-05	1.8474	5.34E-07	3.59851	4.06899
Hr	9.03E-05	1.31065	5.78E-07	2.48054	4.04442
Speg	9.83E-05	1.22054	6.36E-07	2.33033	4.00726
Mmp8	0.000104481	1.94736	6.88E-07	3.85668	3.98096
Smoc2	0.000113811	1.84544	7.68E-07	3.59364	3.94382
Tgfbi	0.000120063	1.49025	8.27E-07	2.80937	3.92059
B430306N03Rik	0.000124539	2.22362	8.68E-07	4.67065	3.90469
Otulinl	0.000124539	1.6202	8.75E-07	3.07418	3.90469
Lat2	0.000128666	1.9032	9.22E-07	3.74042	3.89054
Selplg	0.000128666	1.83328	9.18E-07	3.56346	3.89054
Fmod	0.000132232	3.09376	9.56E-07	8.5372	3.87866
Myo1g	0.000138754	1.90207	1.02E-06	3.7375	3.85775
Cd52	0.000140229	2.07949	1.04E-06	4.22657	3.85316
Tmeff2	0.000143942	1.71096	1.08E-06	3.27379	3.84181
Arhgap45	0.000144143	2.01026	1.10E-06	4.02854	3.8412
Themis2	0.000144143	2.01126	1.10E-06	4.03133	3.8412
Hk3	0.000216119	1.90555	1.73E-06	3.74652	3.66531
Ccl6	0.000219831	1.98008	1.83E-06	3.94514	3.65791
Gm48499	0.000220193	-7.37137	1.87E-06	0.00603943	3.6572
Hist2h2aa1	0.000220193	-1.05362	1.86E-06	0.481758	3.6572
Ccr1	0.000227442	1.55516	1.95E-06	2.93866	3.64313
Rassf4	0.000227442	1.47683	1.96E-06	2.78337	3.64313
Lhfpl2	0.00022866	1.15478	2.00E-06	2.22651	3.64081
Rbm47	0.00022866	1.91662	2.00E-06	3.77538	3.64081
Cd48	0.0002291	1.97029	2.02E-06	3.91848	3.63998
Bin2	0.000234053	1.62626	2.08E-06	3.08711	3.63069
Pilra	0.000253243	1.82313	2.31E-06	3.53849	3.59646
Sla	0.000253243	2.00705	2.34E-06	4.01959	3.59646
Abcg3	0.000257648	1.30461	2.40E-06	2.47016	3.58897
Cd300a	0.000258948	1.71123	2.43E-06	3.2744	3.58679
Mrvi1	0.000275528	1.2342	2.63E-06	2.35251	3.55983
Milr1	0.000288836	1.92088	2.83E-06	3.78653	3.53935
Clec4a1	0.000290944	1.50182	2.87E-06	2.832	3.53619
Ly86	0.000351623	2.00952	3.72E-06	4.0265	3.45392
Atp6v0d2	0.000359163	2.15395	3.85E-06	4.45046	3.44471
Csf2rb	0.000359163	1.58719	3.84E-06	3.00463	3.44471
Irf8	0.000369131	1.34028	4.03E-06	2.532	3.43282
Ms4a14	0.000373526	1.8849	4.10E-06	3.69326	3.42768
Atp8b4	0.000376758	1.93421	4.22E-06	3.8217	3.42394
Spi1	0.00039009	1.65988	4.45E-06	3.15991	3.40883
Lhx9	0.000404302	1.59064	4.64E-06	3.01182	3.39329
Rab7b	0.00041726	1.48989	4.84E-06	2.80867	3.37959
Rgs16	0.000427185	-1.0595	5.01E-06	0.479799	3.36938
Ptpro	0.000431071	1.99169	5.10E-06	3.97703	3.36545
Cotl1	0.000434044	1.0784	5.20E-06	2.11169	3.36247
Efs	0.000434044	1.17683	5.22E-06	2.2608	3.36247
Lair1	0.000442306	1.73394	5.35E-06	3.32634	3.35428
Cfp	0.000466779	1.39111	5.85E-06	2.6228	3.33089
Pik3r5	0.000503833	1.46358	6.45E-06	2.75793	3.29771
Wdfy4	0.000504401	1.67486	6.52E-06	3.19289	3.29722
Nrp2	0.000505178	1.1529	6.57E-06	2.2236	3.29656
Clip4	0.000524328	1.22445	6.86E-06	2.33666	3.2804
Coro1a	0.000542567	1.50402	7.18E-06	2.83633	3.26555
P2ry13	0.000542567	1.52174	7.21E-06	2.87138	3.26555
Psd4	0.000628863	1.77556	8.53E-06	3.42371	3.20144
Mmp19	0.000643645	1.53521	8.77E-06	2.89831	3.19135
Syk	0.000674188	1.06838	9.38E-06	2.09708	3.17122
Col2a1	0.000755097	3.32798	1.07E-05	10.0421	3.122
Plxnc1	0.000787308	1.53256	1.14E-05	2.89299	3.10386
Clec5a	0.000789627	2.04267	1.15E-05	4.12008	3.10258
Fmnl1	0.000793235	1.36187	1.17E-05	2.57018	3.1006
Igsf6	0.000795176	1.83089	1.18E-05	3.55758	3.09954
Postn	0.000847299	1.11455	1.27E-05	2.16527	3.07196
Stap1	0.000850565	2.10151	1.28E-05	4.29157	3.07029
Hmgcs2	0.000851605	1.05636	1.29E-05	2.07968	3.06976
Il21r	0.000902736	2.1918	1.38E-05	4.56875	3.04444
Evi2	0.000911251	2.09501	1.40E-05	4.27229	3.04036
Gpr84	0.000932737	2.42965	1.44E-05	5.38764	3.03024
Gjb4	0.000990997	1.71496	1.58E-05	3.28288	3.00393
Pf4	0.000990997	1.83091	1.57E-05	3.55763	3.00393
Susd5	0.0010138	1.09479	1.64E-05	2.13581	2.99405
Ptprc	0.00102775	1.86956	1.67E-05	3.65422	2.98811
Gpr65	0.00111606	2.21816	1.84E-05	4.65299	2.95231
Il1rn	0.00113486	1.88335	1.88E-05	3.68931	2.94506
Rgs10	0.00113486	1.40198	1.89E-05	2.64264	2.94506
Ramp3	0.00115895	-1.016	1.94E-05	0.494486	2.93594
Rnf180	0.0011682	1.95418	1.97E-05	3.87495	2.93248
Cxcl14	0.00117258	2.74726	1.99E-05	6.71439	2.93086
Zfp641	0.00121893	1.31191	2.08E-05	2.4827	2.91402
Itgb2	0.00125454	2.00885	2.17E-05	4.02462	2.90151
A530064D06Rik	0.00139984	2.22732	2.49E-05	4.68262	2.85392
Hecw1	0.00143831	1.02791	2.58E-05	2.03907	2.84215
Cd300ld3	0.0014433	1.85332	2.63E-05	3.61332	2.84064
Fcgr1	0.0014433	1.78115	2.63E-05	3.437	2.84064
Clec4a3	0.00145615	1.67843	2.67E-05	3.20079	2.83679
Was	0.00145615	1.64606	2.67E-05	3.12977	2.83679
Pkp1	0.00145894	1.96674	2.71E-05	3.90883	2.83596
Igf2bp3	0.00147754	1.26323	2.78E-05	2.40033	2.83046
Blnk	0.0014995	1.51474	2.85E-05	2.85747	2.82405
Lcp2	0.0015136	1.24098	2.89E-05	2.36359	2.81999
Cd200r1	0.00152017	1.85487	2.92E-05	3.61718	2.81811
Fcrls	0.00157045	2.32619	3.04E-05	5.0148	2.80398
Cd33	0.00157338	1.61516	3.05E-05	3.06345	2.80317
Ugt1a7c	0.0016568	1.00816	3.25E-05	2.01134	2.78073
Gm14308	0.00167547	-4.155	3.32E-05	0.0561334	2.77586
Rac2	0.00168698	1.67148	3.37E-05	3.18541	2.77289
Olfr1031	0.00172994	-1.35778	3.48E-05	0.390182	2.76197
Tbxas1	0.00175604	1.51428	3.55E-05	2.85657	2.75547
Lpl	0.00179084	1.76748	3.66E-05	3.40459	2.74694
Nlrc4	0.0018306	1.7058	3.77E-05	3.2621	2.73741
Tnnt2	0.00183598	1.73496	3.79E-05	3.32871	2.73613
C3ar1	0.00187311	1.79953	3.92E-05	3.48108	2.72744
Slc16a7	0.00187407	1.02541	3.94E-05	2.03553	2.72722
Zc3h12d	0.00188746	1.85512	3.98E-05	3.61781	2.72412
Tnfrsf11a	0.00188942	1.14132	3.99E-05	2.20583	2.72367
Plce1	0.00191875	1.53261	4.07E-05	2.89309	2.71698
Best3	0.00192281	1.49066	4.09E-05	2.81018	2.71606
Sh2d1b1	0.00205529	2.20648	4.40E-05	4.61548	2.68713
Arhgap9	0.00207663	1.82277	4.48E-05	3.53761	2.68264
Runx1	0.00207663	1.15495	4.49E-05	2.22677	2.68264
Emilin2	0.00209035	1.37402	4.55E-05	2.59192	2.67978
Fcgr3	0.00209035	2.08903	4.54E-05	4.25462	2.67978
Il10ra	0.00211532	1.75986	4.63E-05	3.38664	2.67462
Kif21b	0.00214079	1.23852	4.73E-05	2.35956	2.66943
Adap1	0.00216444	1.7379	4.80E-05	3.3355	2.66466
Apobr	0.00218005	1.14925	4.87E-05	2.21799	2.66153
Nlrp3	0.00227436	1.74057	5.16E-05	3.34166	2.64314
Tbx15	0.00228926	1.65688	5.22E-05	3.15334	2.64031
Mmp13	0.00237015	1.15746	5.46E-05	2.23064	2.62522
Sema4d	0.00243177	1.20324	5.65E-05	2.30256	2.61408
Mrgprf	0.00247171	1.67418	5.78E-05	3.19138	2.607
Galnt6	0.00247766	1.59538	5.82E-05	3.02174	2.60596
Hgf	0.00255516	2.03696	6.04E-05	4.10379	2.59258
Bcl2a1b	0.00257383	1.93345	6.12E-05	3.81967	2.58942
Clec4a2	0.00266392	1.55235	6.41E-05	2.93295	2.57448
Arl11	0.00269747	1.69517	6.60E-05	3.23816	2.56904
Igf1	0.00269916	1.71792	6.63E-05	3.28962	2.56877
Gm5150	0.00270422	1.73199	6.70E-05	3.32186	2.56796
Lilr4b	0.0027137	2.24026	6.78E-05	4.72482	2.56644
Tiam2	0.00274213	1.61641	6.90E-05	3.06611	2.56191
Nebl	0.00277484	1.70418	7.01E-05	3.25844	2.55676
Ctss	0.00278563	2.15253	7.09E-05	4.44607	2.55508
Mpeg1	0.00282439	1.91706	7.23E-05	3.77653	2.54907
Adam8	0.0028969	2.00266	7.49E-05	4.00738	2.53807
Il7r	0.00292402	1.86555	7.59E-05	3.64406	2.53402
Gm8430	0.00298112	10.0224	7.80E-05	1040	2.52562
Kcnj10	0.00298112	1.45606	7.78E-05	2.74358	2.52562
Kcnn4	0.00298216	1.87779	7.84E-05	3.67511	2.52547
Insyn1	0.00299206	1.41779	7.93E-05	2.67176	2.52403
Obsl1	0.00307681	1.01704	8.23E-05	2.02377	2.5119
Prl2c3	0.00325716	3.252	8.87E-05	9.52684	2.48716
Slc37a2	0.00325716	1.1779	8.85E-05	2.26247	2.48716
Cd37	0.0032755	2.24186	8.95E-05	4.73008	2.48472
Gja3	0.00330038	1.14523	9.04E-05	2.21182	2.48144
P2ry12	0.00342328	2.1453	9.59E-05	4.42384	2.46556
Aoah	0.00344151	1.53226	9.67E-05	2.89238	2.46325
Lrrc25	0.00354843	1.5443	0.000100512	2.91663	2.44996
Hpgd	0.00377208	1.71617	0.000108343	3.28562	2.42342
Pdgfc	0.0038001	1.58657	0.000110241	3.00335	2.42021
Plek	0.00381487	1.84886	0.000111475	3.60216	2.41852
Treml4	0.00381487	1.44843	0.000111308	2.7291	2.41852
Gcnt4	0.0038551	2.22102	0.000113394	4.66223	2.41396
Slc9a9	0.00396023	1.14872	0.000117052	2.21716	2.40228
Ptpn6	0.00396101	1.80436	0.000117351	3.49275	2.40219
Rgs7bp	0.00402726	1.12703	0.000120154	2.18409	2.39499
Pstpip2	0.00403725	1.1415	0.000121014	2.2061	2.39391
Pcdh18	0.00406263	1.14059	0.000122057	2.20471	2.39119
Slamf9	0.00418726	1.9137	0.000127549	3.76775	2.37807
Foxd1	0.0042034	4.50807	0.000128333	22.7543	2.3764
Cybb	0.00430595	2.14011	0.000133512	4.40794	2.36593
Kcnk13	0.00433324	1.9594	0.000135009	3.889	2.36319
Ncf4	0.00445482	1.92572	0.000139416	3.79926	2.35117
Wfdc17	0.00457716	1.88447	0.000143882	3.69216	2.3394
Apol6	0.00474407	1.6822	0.000150169	3.20917	2.32385
Myo1f	0.00474407	2.02011	0.000150478	4.05615	2.32385
Hck	0.00483384	1.40093	0.000154304	2.64071	2.31571
C130050O18Rik	0.00488367	1.72778	0.000156263	3.31219	2.31125
Slc7a8	0.00488367	1.2636	0.000157184	2.40094	2.31125
Itgam	0.00489922	2.04801	0.000158776	4.13536	2.30987
Siglec1	0.00498944	1.77679	0.000162047	3.42662	2.30195
Metrnl	0.00520586	1.00391	0.000173058	2.00543	2.28351
Mrc1	0.00520586	1.86016	0.000172762	3.63048	2.28351
Pla2g7	0.00520586	1.82895	0.000172	3.55278	2.28351
Ly9	0.00533894	1.32111	0.00017953	2.49859	2.27255
Nckap1l	0.00533894	1.96286	0.00017971	3.89835	2.27255
Tlr1	0.00534857	1.37257	0.000180406	2.58931	2.27176
Itgax	0.00544942	1.74359	0.000185323	3.34868	2.26365
Card9	0.00549176	1.62477	0.000187909	3.08393	2.26029
Csf1r	0.00555441	1.84949	0.000190953	3.60373	2.25536
Ctsc	0.00572671	1.33263	0.00019794	2.51861	2.2421
Piezo2	0.0058093	2.15486	0.000201199	4.45327	2.23588
Arhgap30	0.00587841	1.96305	0.000204818	3.89886	2.23074
Ms4a7	0.00594398	1.9091	0.00020793	3.75574	2.22592
Ccl3	0.00604837	1.92596	0.000212423	3.79989	2.21836
Adgre1	0.00616012	2.00634	0.00021849	4.01763	2.21041
Dlx1	0.00628634	5.30334	0.000225478	39.4878	2.2016
Clec4n	0.00629757	1.75709	0.000227745	3.38015	2.20083
Tifab	0.00629757	1.41303	0.000226978	2.66297	2.20083
Lingo1	0.00662525	1.349	0.000243597	2.54736	2.1788
Nxpe1-ps	0.00662525	2.24488	0.000243543	4.73998	2.1788
Tlr7	0.00662525	1.67117	0.000245302	3.18472	2.1788
P2ry14	0.0066596	2.07811	0.000247784	4.22253	2.17655
Cd84	0.00670944	1.95288	0.000251038	3.87147	2.17331
Arhgap4	0.00692601	1.48834	0.000262031	2.80567	2.15952
Lcp1	0.00768993	1.66276	0.000298955	3.16622	2.11408
Sox9	0.00780739	1.55503	0.00030515	2.93841	2.10749
Ccr3	0.00848692	2.54997	0.000337022	5.85624	2.07125
Msr1	0.00872932	1.86208	0.000349119	3.63532	2.05902
Pi15	0.00876601	1.14201	0.000352372	2.20689	2.0572
Mmp12	0.00885859	1.72203	0.000357325	3.29901	2.05264
Mbp	0.00886196	1.4372	0.00035883	2.70796	2.05247
Rab11fip1	0.0089374	1.10098	0.000364234	2.145	2.04879
Lgals3	0.00908272	1.28907	0.00037114	2.4437	2.04178
Rbfox1	0.00908272	3.45378	0.000371419	10.957	2.04178
C1qb	0.009295	1.94119	0.000383332	3.84023	2.03175
Ppfia4	0.0095473	1.57774	0.000396393	2.98503	2.02012
Cd200r4	0.00957613	2.96994	0.000398256	7.83506	2.01881
Cmklr1	0.00963148	1.04396	0.000401455	2.06188	2.01631
Cd180	0.00975052	1.9486	0.000411491	3.86	2.01097
Spp1	0.00991612	2.69463	0.000421361	6.47388	2.00366
Vipr1	0.00995376	1.5484	0.000423653	2.92493	2.00201

## Sheet: Supplemental Table 2
Taqman Probes
Gene	Assay ID
Cebpa	Mm00514283_s1
Klf6	Mm00516184_m1
Bhlhe40	Mm00478593_m1
Smarca4	Mm01151944_m1
Thbs1	Mm00449032_g1
Comp	Mm00489490_m1
Timp1	Mm01341361_m1
Ltbp4	Mm00723631_m1
Cd36	Mm00432403_m1
Spi1	Mm00488140_m1
Adamts7	Mm01239067_m1
Trem2	Mm04209424_g1
Fabp5	Mm00783731_s1
Gapdh	Mm99999915_g1
Hprt1	Mm03024075_m1
Adgre1	Mm00802529_m1
Cd68	Mm03047343_m1
Lgals3	Mm00802901_m1
Acta2	Mm00725412_s1
Cnn1	Mm00487032_m1
Tagln	Mm00441661_g1
Klf4	Mm00516104_m1
Il6	Mm00446190_m1
Il1b	Mm00434228_m1
Tnfa	Mm00443258_m1
siRNAs
Gene	Design ID
Cebpa	mm.Ri.Cebpa.13
Klf6	mm.Ri.Klf6.13
Bhlhe40	mm.Ri.Bhlhe40.13
Smarca4	mm.Ri.Smarca4.13
Thbs1	mm.Ri.Thbs1.13
Comp	mm.Ri.Comp.13
Timp1	mm.Ri.Timp1.13
Ltbp4	mm.Ri.Ltbp4.13
Cd36	mm.Ri.Cd36.13
Spi1	mm.Ri.Spi1.13
