# Supplementary material for: ADAMTS7 promotes smooth muscle foam cell expansion in atherosclerosis
Source: J Clin Invest. 2026 Jan 29;136(6):e187451. doi: 10.1172/JCI187451 (PMC12987627; doi:10.1172/JCI187451)
Supplement: Supporting data values [file jci-136-187451-s211.xlsx]

## Sheet: 2B
Adamts7SMCWTLdlrKO	Adamts7SMCKOLdlrKO
10.5304	8.9968
18.3201	11.2967
11.533	23.6979
13.5394	17.2072
14.2214	19.2718
20.3579	14.9088
20.8492	15.038
20.5269	15.6674
15.6939	12.2605
15.7406	10.9405
6.9548	8.6259
21.2438	12.4116
7.055
20.2592

## Sheet: 2C
Adamts7SMCWTLdlrKO	Adamts7SMCKOLdlrKO
4.90068	3.68941
4.80269	3.91794
4.71923	2.26428
2.94924	5.59995
3.74272	4.47065
	5.12211
	3.07754

## Sheet: 2E
Adamts7ECWT LdlrKO	Adamts7ECKO LdlrKO
18.5182	19.9021
9.58361	17.4713
17.2837	19.7431
12.1541	16.7455
21.7751	16.4655
18.4321	14.3569
15.8638	17.844

## Sheet: 2F
Adamts7ECWTLdlrKO	Adamts7ECKOLdlrKO
4.1409	7.11487
4.9222	5.71897
4.72781	5.21081
5.43546	5.06507
4.50512	3.90091
5.68279	5.68482
	3.35766

## Sheet: 3B
Adamts7SMCCTL LdlrKO	Adamts7SMCTG LdlrKO
14	34
11	44
15	51
13	31
6	26
5	44
8	25
7	37
6	8

## Sheet: 3C
Adamts7SMCCTLLdlrKO	Adamts7SMCTGLdlrKO
3.63496	4.25987
1.82062	4.95784
1.83628	2.41474
3.35583	2.9151
3.14426	2.20096
2.62468	2.5069

## Sheet: 3D
Adamts7SMCCTLLdlrKO	Adamts7SMCTGLdlrKO
7.62866	10.0649
3.53124	12.5747
2.10374	2.79038
5.70648	0.111339
2.88589	0.98528
4.77774	3.24892

## Sheet: 3E
aSMA			Mac2
Adamts7SMCCTLLdlrKO	Adamts7SMCTGLdlrKO		Adamts7SMCCTLLdlrKO	Adamts7SMCTGLdlrKO
10.104	8.346		36.864	39.5975
6.372	0.998		42.3305	30.6285
15.335	7.3325		50.855	54.2645
8.5345	3.4555		56.184	51.8535
10.6845	1.391		70.607	61.3945
6.444	4.1265		56.9345	34.7825

## Sheet: 3F
Adamts7SMCCTLLdlrKO	Adamts7SMCTGLdlrKO
129.893	64.992
90.3723	21.5621
76.0874	52.0621
99.89	32.656
97.1351	20.5855
101.093	117.157

## Sheet: 3H
Adamts7ECCTL LdlrKO	Adamts7ECTG LdlrKO
23.4093	21.9103
15.1085	31.0818
20.2136	33.4193
	33.3666

[truncated: 42 more sheets: 3I, 4A, 4B, 4D, 4E, 4F, 4G, 4H, 5B, 5D, 6A, 6B, 6C, 6D, 7E, 7F, 7G, S1B, S1C, S1D …]
